# Supplementary material for: Revisiting Epigenetics Fundamentals and Its Biomedical Implications
Source: Int J Mol Sci. 2024 Jul 19;25(14):7927. doi: 10.3390/ijms25147927 (PMC11276703; doi:10.3390/ijms25147927)
Supplement: Supplementary file 1 [file ijms-25-07927-s001.zip]

Archive with 1 entries (1 files):
- ijms-3036840-supplementary.pdf
